# Supplementary material for: Developing a Follow-Up Strategy for Patients with PSA Ranging from 4 to 10 ng/ml via a New Model to Reduce Unnecessary Prostate Biopsies
Source: PLoS One. 2014 Sep 30;9(9):e106933. doi: 10.1371/journal.pone.0106933 (PMC4182133; doi:10.1371/journal.pone.0106933)
Supplement: File S1 — All data used in this article was contained in this file. (XLSX) [file pone.0106933.s001.xlsx]

## Sheet: Sheet1
	NAME	age	hypo	PV	PSAD	PSA	f/tPSA	DRE	fPSA	microcalcification	result
1	DFS	68	n	35.38	0.11	4.05	0.15	n	0.6	n	n
2	ZRD	86	y	30.37	0.14	4.15	0.33	n	1.35	n	n
3	LK	62	n	20.66	0.21	4.27	0.2	n	0.87	n	n
4	LMD	59	n	19.24	0.23	4.43	0.19	n	0.85	n	n
5	TT	68	n	23.09	0.2	4.57	0.09	y	0.39	y	y
6	CFH	33	n	27.37	0.17	4.65	0.08	n	0.38	n	n
7	PR	56	n	24.34	0.19	4.71	0.05	n	0.23	n	n
8	JXX	71	n	30.71	0.16	4.87	0.22	n	1.07	n	n
9	ZFG	68	n	44.93	0.11	4.98	0.17	n	0.83	n	n
10	PDH	70	y	23.57	0.22	5.11	0.19	n	0.98	y	n
11	JDS	72	y	48.35	0.11	5.34	0.27	n	1.42	n	n
12	DGH	70	y	52.85	0.1	5.42	0.19	n	1.04	n	n
13	CS	68	y	45.25	0.12	5.54	0.01	n	0.04	n	n
14	SLZ	52	n	36.69	0.15	5.6	0.15	n	0.86	n	n
15	CHJ	72	y	22.06	0.26	5.66	0.17	n	0.95	n	y
16	ZJH	71	n	51.24	0.11	5.78	0.35	n	2.04	y	n
17	WS	68	n	44.48	0.14	6.04	0.21	n	1.24	n	n
18	DMS	80	y	24.92	0.25	6.26	0.1	n	0.62	n	y
19	GDF	59	n	19.38	0.33	6.35	0.08	n	0.48	n	n
20	JRH	61	n	29.93	0.22	6.5	0.17	n	1.08	n	n
21	ZGL	72	y	48.21	0.14	6.53	0.2	y	1.3	n	n
22	WHT	73	n	34.03	0.19	6.54	0.1	y	0.68	y	n
23	CFT	57	n	18.8	0.35	6.59	0.16	n	1.08	y	n
24	LJY	75	y	53.28	0.12	6.62	0.22	n	1.44	n	n
25	BJ	70	n	63.86	0.1	6.65	0.14	n	0.91	y	n
26	FRL	56	n	52.42	0.13	6.7	0.19	n	1.27	y	n
27	PG	69	n	32.37	0.21	6.75	0.1	n	0.68	n	n
28	DRJ	72	n	75.65	0.09	6.83	0.14	n	0.96	n	n
29	BWP	70	y	39.1	0.18	6.87	0.18	n	1.25	y	n
30	CMS	65	n	49.47	0.14	6.9	0.17	n	1.14	n	n
31	QJQ	75	y	23.06	0.3	6.91	0.15	n	1.03	y	n
32	FL	59	y	45.86	0.15	7.07	0.09	y	0.67	y	n
33	WRM	71	y	26.96	0.26	7.09	0.08	n	0.55	n	y
34	LJL	65	n	52.85	0.13	7.1	0.21	n	1.46	n	n
35	LX	66	y	70.99	0.1	7.3	0.08	n	0.62	n	n
36	WMM	68	n	40.47	0.18	7.36	0.05	n	0.39	y	n
37	LKL	66	n	27.74	0.27	7.38	0.17	n	1.24	n	n
38	ZDS	69	n	35.38	0.21	7.38	0.13	n	0.97	n	n
39	SDL	65	n	29.28	0.26	7.55	0.17	n	1.25	n	n
40	DXH	70	y	58.12	0.13	7.55	0.21	n	1.55	n	n
41	LCK	46	y	31.6	0.24	7.64	0.18	n	1.34	n	n
42	WJJ	78	n	24.33	0.32	7.82	0.1	n	0.82	y	y
43	LJX	63	y	52.79	0.15	7.97	0.11	n	0.92	n	n
44	CZ	68	n	34.07	0.24	8.06	0.1	n	0.84	n	n
45	KDS	69	n	27.57	0.3	8.13	0.1	y	0.82	n	y
46	ZDH	50	n	36.36	0.22	8.14	0.04	n	0.3	n	n
47	WJY	59	n	39.52	0.21	8.18	0.109	n	0.892	n	n
48	YLD	61	n	38.18	0.21	8.18	0.13	n	1.05	n	n
49	TMC	60	n	45.25	0.18	8.21	0.22	n	1.77	y	n
50	BSZ	71	n	25.26	0.33	8.27	0.46	y	3.81	n	n
51	DK	78	n	32.72	0.25	8.28	0.25	n	2.11	n	n
52	HDS	76	n	21.24	0.39	8.33	0.27	n	2.21	y	n
53	ZH	69	n	34.59	0.24	8.41	0.1	n	0.88	n	n
54	LXZ	72	n	39.08	0.22	8.57	0.27	n	2.29	y	n
55	WJZ	84	n	62	0.14	8.69	0.32	n	2.77	y	n
56	LK	67	n	36.63	0.24	8.7	0.23	n	1.98	n	n
57	QSY	67	n	40.11	0.22	8.7	0.14	n	1.24	n	n
58	ZM	76	n	29.12	0.3	8.71	0.14	n	1.25	n	n
59	LZD	73	n	25.16	0.37	9.18	0.15	y	1.42	n	y
60	HYZ	74	n	27.52	0.35	9.59	0.18	n	1.71	n	n
61	TFZ	65	n	10.11	0.96	9.74	0.18	n	1.76	y	n
62	SY	77	y	45.03	0.22	9.74	0.15	n	1.43	n	n
63	LGR	79	n	52.22	0.19	9.77	0.15	n	1.42	n	n
64	GQJ	70	y	52.85	0.1	5.42	0.19	n	1.04	n	n
65	ZCG	67	n	40.59	0.17	6.75	0.28	n	1.91	n	n
66	YJS	70	n	62.96	0.15	9.24	0.32	n	3	n	n
67	ZDH	72	n	34.78	0.25	8.79	0.22	n	1.94	n	n
68	CBW	59	n	39.52	0.21	8.18	0.109	n	0.892	n	n
69	HWG	75	y	53.28	0.12	6.62	0.22	n	1.44	n	n
70	SSF	76	y	53.13	0.16	8.29	0.19	n	1.57	n	n
71	XXB	59	y	22.51	0.28	6.33	0.04	n	0.28	n	n
72	MGS	70	n	63.86	0.1	6.65	0.14	n	0.91	y	n
73	JZX	68	n	34.32	0.12	4.09	0.19	y	0.76	n	n
74	SY	60	n	35.98	0.21	7.6	0.17	n	1.29	n	n
75	LW	52	n	63.5	0.11	7.22	0.14	y	1.04	n	n
76	CJF	76	n	40.77	0.18	7.34	0.19	n	1.4	n	n
77	HXH	76	n	57.2	0.11	6.4	0.22	y	1.42	n	n
78	FGL	61	y	36.92	0.13	4.7	0.04	n	0.2	n	n
79	ZXG	69	n	34.59	0.24	8.41	0.1	n	0.88	n	n
80	DZZ	62	y	27.3	0.15	4.09	0.1	n	0.42	n	n
81	LJC	70	y	23.57	0.22	5.11	0.19	n	0.98	y	n
82	PC	45	y	16.15	0.32	5.13	0.05	y	0.28	n	n
83	SDC	70	y	43.44	0.17	7.2	0.08	n	0.6	n	y
84	WBR	69	y	52.72	0.12	6.05	0.08	y	0.49	n	y
85	WSQ	69	y	16.38	0.37	6.05	0.14	n	0.85	n	y
86	DJM	70	n	22.39	0.31	6.86	0.1	y	0.72	n	y
87	GXD	55	n	48.26	0.15	7.1	0.23	n	1.64	n	n
88	JJN	64	y	20.93	0.39	8.15	0.11	n	0.92	n	y
89	XZY	53	y	26.74	0.19	5	0.08	n	0.42	y	n
90	LZL	72	y	51.95	0.12	6.33	0.12	n	0.74	n	y
91	ZWP	69	y	45.86	0.2	9.06	0.28	n	2.55	n	n
92	GXP	74	y	11.28	0.65	7.36	0.17	n	1.24	n	n
93	CKL	68	y	23.99	0.2	4.79	0.09	n	0.43	y	n
94	TXD	73	n	35.69	0.18	6.51	0.26	n	1.68	n	n
95	ZWQ	78	n	140.61	0.06	8.56	0.23	n	1.99	y	n
96	BYR	71	n	47.17	0.13	6.11	0.17	n	1.06	n	n
97	WGX	73	y	38.46	0.25	9.61	0.12	n	1.13	y	n
98	YGT	69	y	60.88	0.11	6.64	0.15	n	0.99	n	n
99	SYC	68	y	23.09	0.2	4.57	0.09	n	0.39	y	y
100	LW	61	n	18.02	0.43	7.71	0.07	n	0.56	n	y
101	LMD	52	n	31.81	0.26	8.19	0.07	n	0.59	n	n
102	CB	76	y	52.62	0.14	7.25	0.22	y	1.6	n	n
103	CZC	67	y	26.21	0.25	6.49	0.09	n	0.58	n	n
104	QXS	72	y	22.06	0.26	5.66	0.17	n	0.95	n	y
105	PGX	77	y	15.86	0.6	9.5	0.09	y	0.85	n	y
106	ZRG	76	n	37.13	0.25	9.09	0.11	n	1.02	n	y
107	GZS	68	n	57.38	0.09	4.85	0.22	n	1.07	n	n
108	ZB	73	n	43.63	0.2	8.73	0.27	n	2.34	n	n
109	YGF	65	y	50.35	0.2	9.95	0.15	n	1.5	n	n
110	WQT	66	n	29.43	0.26	7.55	0.09	n	0.69	y	n
111	SSX	63	n	56.86	0.15	8.59	0.21	n	1.8	n	n
112	SS	66	n	27.74	0.27	7.38	0.17	n	1.24	n	n
113	XYT	68	n	19.66	0.28	5.47	0.04	n	0.23	n	n
114	SCH	78	n	32.87	0.24	7.8	0.12	n	0.94	n	y
115	HYH	65	n	31.93	0.27	8.49	0.09	n	0.73	n	y
116	SDX	52	n	29.88	0.17	5.15	0.15	n	0.79	n	n
117	LGY	66	n	20.3	0.26	5.33	0.14	n	0.75	n	n
118	HYY	62	n	20.66	0.21	4.27	0.2	n	0.87	n	n
119	LDC	69	n	25.76	0.35	9	0.14	n	1.28	n	n
120	HFY	76	n	53.54	0.11	6.03	0.27	n	1.65	y	n
121	CZK	56	n	24.34	0.19	4.71	0.05	n	0.23	n	n
122	CLJ	76	n	32.24	0.18	5.9	0.25	n	1.49	n	n
123	LJP	71	y	32.12	0.3	9.59	0.11	n	1.06	y	y
124	ZBF	78	y	66.15	0.13	8.35	0.11	n	0.9	n	n
125	GPQ	71	n	26.73	0.2	5.2	0.18	n	0.91	n	n
126	CTZ	66	y	27.37	0.31	8.34	0.1	n	0.86	y	n
127	WHT	64	n	32.01	0.26	8.2	0.15	n	1.2	n	n
128	DYB	43	n	26.02	0.33	8.57	0.07	n	0.64	n	n
129	TWX	65	n	21.47	0.38	8.15	0.23	n	1.88	n	y
130	QDS	65	y	32.72	0.26	8.59	0.17	n	1.47	n	n
131	DJK	83	n	30.2	0.22	6.53	0.21	n	1.34	n	n
132	WHY	67	n	48.3	0.11	5.37	0.2	n	1.05	n	n
133	TSQ	72	n	38.33	0.13	4.96	0.18	n	0.87	n	n
134	LD	77	n	38.18	0.21	8	0.17	n	1.38	n	n
135	XZH	52	n	27.37	0.31	8.46	0.02	n	0.2	n	n
136	LZY	73	n	56.26	0.11	6.19	0.23	n	1.42	n	n
137	SM	69	n	33.28	0.21	6.85	0.18	n	1.25	n	n
138	RXL	65	n	153.2	0.06	9.62	0.15	n	1.49	n	n
139	ZCS	77	n	38.24	0.25	9.59	0.19	n	1.78	n	n
140	ZDP	61	n	36.95	0.19	7.13	0.15	n	1.1	n	y
141	LAL	57	n	18.8	0.35	6.59	0.16	n	1.08	y	n
142	ZZN	72	n	27.56	0.2	5.4	0.28	n	1.5	n	n
143	QY	63	n	29.88	0.25	7.6	0.18	n	1.4	n	n
144	HZM	37	n	26.32	0.35	9.3	0.05	n	0.48	y	n
145	ZSQ	72	n	39.08	0.22	8.57	0.27	n	2.29	y	n
146	LZK	71	y	39.91	0.23	9.08	0.12	n	1.13	n	n
147	MJH	67	n	54.54	0.14	7.85	0.16	n	1.24	y	n
148	JLS	77	n	38.18	0.11	4.35	0.1	n	0.42	n	y
149	TZS	59	n	19.38	0.33	6.35	0.08	n	0.48	n	n
150	XYB	75	n	44.92	0.17	7.47	0.13	n	0.96	n	y
151	LJX	77	y	61.08	0.07	4.52	0.21	n	0.96	n	n
152	WHZ	63	n	27.19	0.21	5.76	0.15	n	0.89	n	n
153	LZN	74	n	51.6	0.18	9.49	0.12	y	1.12	n	n
154	CKY	74	n	38.53	0.17	6.49	0.19	n	1.25	n	n
155	FDZ	65	n	52.85	0.13	7.1	0.21	n	1.46	n	n
156	LKJ	74	n	90.59	0.11	9.6	0.22	n	2.11	n	n
157	SJP	80	y	24.92	0.25	6.26	0.1	n	0.62	n	y
158	ZX	57	n	56.16	0.1	5.57	0.24	n	1.31	n	n
159	HAH	74	n	34.33	0.2	6.96	0.13	n	0.93	y	n
160	ZDY	78	n	13.36	0.33	4.39	0.11	n	0.47	n	y
161	PXZ	65	n	36.31	0.18	6.45	0.22	y	1.4	n	n
162	LJH	67	n	29.09	0.3	8.8	0.15	n	1.3	y	n
163	ZKJ	65	n	29.28	0.26	7.55	0.17	n	1.25	n	n
164	ZLH	67	n	38.01	0.13	4.78	0.17	n	0.82	n	y
165	QHC	69	y	27.57	0.3	8.13	0.1	n	0.82	n	y
166	WSY	75	n	15.65	0.43	6.72	0.09	n	0.61	y	y
167	SND	78	n	24.33	0.32	7.82	0.1	n	0.82	y	y
168	WQM	71	n	51.24	0.11	5.78	0.35	n	2.04	y	n
169	WZM	61	n	32.72	0.26	8.54	0.2	n	1.68	n	n
170	WYC	61	n	44.93	0.16	7.05	0.07	y	0.47	n	y
171	ZDS	62	n	36.52	0.21	7.75	0.1	n	0.75	y	n
172	DCZ	76	n	66.14	0.1	6.68	0.17	n	1.16	y	n
173	YSR	71	n	17.16	0.38	6.5	0.21	n	1.37	n	y
174	ZQX	71	y	36.02	0.15	5.22	0.25	n	1.3	y	n
175	ZZR	65	n	55.37	0.08	4.15	0.11	n	0.45	n	n
176	LQZ	72	y	48.21	0.14	6.53	0.2	y	1.3	n	n
177	CB	66	y	70.99	0.1	7.3	0.08	n	0.62	n	n
178	WYM	58	n	35.61	0.17	5.89	0.19	y	1.1	n	n
179	CTS	65	n	10.11	0.96	9.74	0.18	n	1.76	y	n
180	MMZ	64	y	53.53	0.15	7.77	0.29	n	2.25	n	y
181	FYQ	71	n	31.17	0.22	6.78	0.14	n	0.96	n	y
182	JP	70	n	15.16	0.5	7.63	0.19	y	1.46	n	n
183	ZCL	56	y	28.23	0.31	8.7	0.06	n	0.54	n	n
184	TYS	61	n	29.88	0.15	4.57	0.26	n	1.21	n	n
185	ZDG	64	y	60.49	0.11	6.47	0.22	n	1.43	n	n
186	GSS	68	n	23.92	0.17	4.01	0.13	n	0.53	n	n
187	BHD	71	n	30.71	0.16	4.87	0.22	n	1.07	n	n
188	MEJ	70	n	32.01	0.14	4.51	0.27	n	1.21	n	n
189	ZXR	66	n	31.45	0.28	8.7	0.14	n	1.22	n	n
190	WXX	66	n	27.13	0.34	9.19	0.07	n	0.6	n	n
191	FQF	75	n	41.08	0.22	8.98	0.18	n	1.59	y	n
192	CLX	67	n	83.23	0.12	9.76	0.15	n	1.49	n	n
193	ZGQ	65	n	65.15	0.13	8.29	0.18	y	1.46	n	n
194	WNH	53	n	38.34	0.14	5.46	0.18	n	0.97	n	n
195	HMT	62	n	13.6	0.35	4.76	0.04	n	0.19	n	n
196	FHT	72	n	36.36	0.2	7.43	0.21	n	1.58	n	n
197	HJZ	62	n	22.86	0.22	4.94	0.17	n	0.86	n	n
198	SDS	74	n	34.56	0.19	6.63	0.2	n	1.34	n	n
199	LYH	67	n	39.87	0.17	6.89	0.14	n	0.94	n	n
200	QYG	71	n	25.26	0.33	8.27	0.46	y	3.81	n	n
201	ZRH	57	n	19.97	0.38	7.52	0.07	n	0.49	n	n
202	CX	76	n	21.24	0.39	8.33	0.27	n	2.21	y	n
203	JYW	72	n	31.45	0.24	7.54	0.18	n	1.36	n	y
204	TYJ	72	y	57.91	0.17	9.8	0.17	y	1.7	n	y
205	PZL	73	n	33.2	0.26	8.46	0.15	n	1.26	n	n
206	BJC	46	y	31.6	0.24	7.64	0.18	n	1.34	n	n
207	ZBQ	81	n	16.49	0.56	9.22	0.09	n	0.87	n	y
208	WM	70	y	28.57	0.19	5.42	0.07	y	0.37	n	y
209	XRX	69	n	32.37	0.21	6.75	0.1	n	0.68	n	n
210	QYG	71	n	30.79	0.19	5.73	0.09	n	0.52	y	n
211	ZGS	57	y	19.97	0.38	7.52	0.07	n	0.49	n	y
212	CXL	60	n	23.46	0.29	6.85	0.18	n	1.25	y	y
213	WKJ	66	n	43.33	0.21	9.16	0.12	y	1.07	n	y
214	CJ	66	n	39.09	0.19	7.49	0.11	n	0.81	n	y
215	YNH	56	n	26.73	0.24	6.48	0.08	n	0.5	n	n
216	XJX	68	n	26.32	0.33	8.7	0.08	n	0.72	y	n
217	PHN	69	y	31.24	0.22	6.86	0.23	y	1.57	n	y
218	HFX	33	n	27.37	0.17	4.65	0.08	n	0.38	n	n
219	WRC	64	n	34.92	0.13	4.37	0.16	n	0.68	n	n
220	WXF	70	n	29.88	0.26	7.72	0.17	n	1.31	n	y
221	LCL	77	y	45.03	0.22	9.74	0.15	n	1.43	n	n
222	XJB	68	n	28.92	0.22	6.45	0.12	n	0.77	n	n
223	TGH	65	n	25.16	0.17	4.37	0.22	n	0.96	n	n
224	QXS	74	n	27.52	0.35	9.59	0.18	n	1.71	n	n
225	GFA	70	n	68.74	0.14	9.6	0.26	n	2.46	y	n
226	GQX	67	n	42.13	0.12	4.98	0.17	n	0.87	y	n
227	ZFJ	70	n	63.49	0.12	7.6	0.22	n	1.68	y	n
228	YZC	77	n	67.65	0.08	5.25	0.35	n	1.84	y	y
229	ZQZ	75	n	65.21	0.13	8.62	0.27	n	2.31	n	n
230	XBS	62	n	68.87	0.12	8.02	0.14	n	1.12	n	n
231	SJG	67	y	58.5	0.11	6.41	0.2	n	1.31	y	n
232	GLK	74	n	38.73	0.13	5.14	0.18	n	0.95	n	n
233	LBC	68	n	51.48	0.09	4.72	0.09	y	0.44	y	y
234	ZHP	70	y	24.24	0.34	8.29	0.14	y	1.12	n	y
235	CJW	52	n	36.69	0.15	5.6	0.15	n	0.86	n	n
236	CZY	71	y	31.14	0.15	4.81	0.09	n	0.42	y	n
237	ZZY	54	n	71.24	0.11	7.82	0.1	n	0.82	y	n
238	ZBC	84	n	62	0.14	8.69	0.32	n	2.77	y	n
239	HSK	79	n	52.22	0.19	9.77	0.15	n	1.42	n	n
240	SSX	86	y	30.37	0.14	4.15	0.33	n	1.35	n	n
241	ZSY	69	n	59.25	0.08	4.5	0.52	n	2.33	n	n
242	ZLF	59	n	36.52	0.24	8.79	0.1	y	0.89	n	y
243	GXT	71	n	40.29	0.12	4.79	0.15	n	0.74	n	n
244	WGY	70	n	30.48	0.18	5.46	0.2	n	1.07	n	n
245	ZJH	61	y	38.73	0.24	9.2	0.13	n	1.17	n	n
246	GHD	55	n	58.6	0.12	7	0.17	n	1.17	n	n
247	ZSY	60	n	26.43	0.32	8.48	0.06	n	0.47	n	n
248	WYQ	59	n	33.81	0.26	8.79	0.1	n	0.89	n	y
249	ZDP	56	n	52.42	0.13	6.7	0.19	n	1.27	y	n
250	ZCD	50	n	25.25	0.33	8.39	0.06	n	0.5	n	n
251	CSF	69	n	15.39	0.53	8.13	0.13	n	1.08	n	n
252	DLJ	63	n	35.47	0.27	9.58	0.23	n	2.16	n	n
253	LZQ	70	n	32.01	0.13	4.18	0.28	n	1.18	n	n
254	XLC	78	n	18.57	0.4	7.43	0.08	n	0.62	n	n
255	SHK	60	n	45.25	0.18	8.21	0.22	n	1.77	y	n
256	WYM	77	y	30.7	0.18	5.37	0.06	y	0.33	y	y
257	DH	70	y	40.56	0.24	9.75	0.19	n	1.89	y	n
258	LSY	59	y	38.48	0.12	4.68	0.2	n	0.94	n	n
259	WZK	64	n	27.34	0.26	7.17	0.18	n	1.27	n	n
260	ZJT	75	n	22.68	0.27	6.01	0.21	n	1.26	n	n
261	LJL	71	n	38.18	0.17	6.36	0.08	n	0.53	n	n
262	FJC	52	n	21.28	0.31	6.61	0.09	n	0.62	n	n
263	SCQ	72	n	50.12	0.1	4.97	0.24	n	1.19	y	n
264	CZL	72	n	75.65	0.09	6.83	0.14	n	0.96	n	n
265	XJG	69	n	56.38	0.12	6.91	0.22	n	1.55	n	n
266	CHQ	63	n	28.13	0.25	7.05	0.15	n	1.05	y	n
267	WYL	56	y	32.18	0.31	9.93	0.1	n	1.02	n	n
268	ZZY	69	n	27.37	0.17	4.74	0.12	n	0.55	n	y
269	LSH	67	n	25.27	0.31	7.71	0.24	n	1.86	n	n
270	WLM	73	n	34.03	0.19	6.54	0.1	y	0.68	y	n
271	ZDH	78	n	30.58	0.18	5.48	0.28	n	1.52	n	n
272	ZYF	68	n	35.69	0.16	5.83	0.38	n	2.2	n	n
273	HXZ	59	n	19.24	0.23	4.43	0.19	n	0.85	n	n
274	ZSF	75	y	23.06	0.3	6.91	0.15	n	1.03	y	n
275	CKH	77	n	31.95	0.21	6.7	0.15	n	0.98	y	n
276	YCT	76	n	39.01	0.15	5.95	0.12	n	0.74	n	n
277	LJT	68	n	35.38	0.11	4.05	0.15	n	0.6	n	n
278	HWK	50	n	17.19	0.51	8.79	0.08	n	0.74	n	n
279	YQZ	60	n	79.17	0.07	5.52	0.21	n	1.16	n	n
280	GJA	69	n	39.09	0.16	6.4	0.16	n	1.03	n	n
281	HMC	63	n	41.27	0.13	5.28	0.2	y	1.08	y	n
282	QLS	73	n	25.16	0.37	9.18	0.15	y	1.42	n	y
283	ZYK	63	n	26.31	0.25	6.62	0.13	n	0.86	n	n
284	YYF	62	n	26.83	0.18	4.94	0.3	y	1.49	n	y
285	WCZ	65	n	29.88	0.24	7.14	0.25	n	1.75	y	y
286	XQ	75	n	68.49	0.12	8.31	0.1	n	0.8	y	n
287	YJ	71	n	33.77	0.14	4.87	0.17	n	0.85	y	y
288	YQH	44	n	31.17	0.23	7.12	0.06	n	0.41	n	n
289	WJ	61	n	29.93	0.22	6.5	0.17	n	1.08	n	n
290	XQG	58	n	32.37	0.21	6.91	0.13	n	0.92	n	n
291	YCJ	75	n	111.35	0.09	9.5	0.21	n	2.02	n	n
292	CYH	77	n	21.45	0.31	6.6	0.09	y	0.61	n	y
293	HYP	75	n	37.94	0.22	8.3	0.07	n	0.58	n	y
294	ZXB	58	n	61	0.16	9.74	0.13	n	1.23	n	y
295	ZDS	61	n	35.32	0.14	4.98	0.2	n	1	n	n
296	WC	61	n	38.18	0.21	8.18	0.13	n	1.05	n	n
297	CXY	56	n	39.08	0.15	6.02	0.11	n	0.66	y	n
298	WGY	72	n	81.38	0.06	5.21	0.08	y	0.4	y	n
299	YZ	69	n	82.15	0.08	6.47	0.39	n	2.52	y	n
300	ZYK	65	n	33.81	0.15	5.11	0.2	n	1.02	n	n
301	SLY	69	n	35.38	0.21	7.38	0.13	n	0.97	n	n
302	XHD	68	n	44.93	0.11	4.98	0.17	n	0.83	n	n
303	旲MY	73	n	69.94	0.1	7.14	0.18	n	1.28	y	n
304	ZJS	72	n	18.57	0.39	7.15	0.19	n	1.38	n	n
305	ZCH	76	n	31.95	0.24	7.7	0.22	n	1.73	y	n
306	YCY	59	y	46.56	0.16	7.5	0.17	n	1.29	n	n
307	HCH	71	n	80.8	0.08	6.63	0.13	n	0.87	y	n
308	LSG	59	n	43.26	0.18	7.67	0.35	n	2.65	n	n
309	ZDE	68	n	34.07	0.24	8.06	0.1	n	0.84	n	n
310	NBL	78	y	19.91	0.37	7.26	0.3	y	2.2	y	y
311	SZT	52	y	23.76	0.18	4.3	0.07	n	0.32	n	n
312	PZY	55	n	28.83	0.24	6.82	0.08	n	0.57	n	n
313	ZGA	67	n	20.21	0.43	8.75	0.19	n	1.68	y	n
314	YZL	77	n	30.59	0.21	6.44	0.15	n	0.97	n	n
315	FBR	86	n	54.65	0.09	4.85	0.15	n	0.73	n	n
316	CLC	63	n	38.37	0.23	8.78	0.21	n	1.86	n	n
317	WXS	70	y	33.49	0.22	7.26	0.11	n	0.81	n	y
318	YYH	72	n	32.87	0.18	5.83	0.1	n	0.57	n	n
319	CFC	73	n	26.69	0.35	9.29	0.17	n	1.59	y	y
320	DBS	69	n	39.3	0.12	4.85	0.33	n	1.6	y	n
321	CTY	65	n	49.47	0.14	6.9	0.17	n	1.14	n	n
322	DYG	70	n	68.74	0.14	9.65	0.29	n	2.79	y	n
323	THX	70	y	58.12	0.13	7.55	0.21	n	1.55	n	n
324	ZTY	67	n	25.09	0.27	6.76	0.21	n	1.44	y	n
325	GXL	60	n	31.3	0.18	5.71	0.06	n	0.33	n	n
326	HQM	59	n	30.92	0.23	7	0.14	y	1	y	n
327	SGR	63	y	16.95	0.26	4.46	0.26	y	1.14	n	n
328	CX	63	n	31.3	0.2	6.3	0.08	n	0.52	y	n
329	PJP	77	y	38.24	0.24	9.2	0.11	n	1	n	y
330	LMY	58	n	29.45	0.15	4.51	0.29	n	1.31	y	n
331	HDX	77	n	22.2	0.42	9.23	0.13	n	1.24	n	y
332	LJ	69	n	65.47	0.08	4.89	0.19	n	0.91	y	n
333	WYB	61	n	42.1	0.13	5.34	0.15	n	0.78	y	n
334	GK	75	y	38.18	0.11	4.35	0.21	n	0.92	n	n
335	DPX	43	n	23.89	0.37	8.76	0.06	n	0.51	y	n
336	DP	57	y	44.82	0.17	7.55	0.15	n	1.11	n	n
337	LJG	56	n	29.52	0.14	4.08	0.11	n	0.45	y	n
338	ZXF	62	n	29.17	0.24	7	0.26	n	1.82	n	n
339	ZZF	60	y	46.13	0.18	8.23	0.13	n	1.09	n	n
340	DXH	78	n	41.79	0.14	5.74	0.21	n	1.21	y	y
341	LAL	71	n	45.43	0.09	4.08	0.26	n	1.08	y	n
342	GRG	76	y	87.14	0.1	8.87	0.21	n	1.86	n	n
343	YYD	61	n	19.19	0.27	5.21	0.19	y	0.97	n	n
344	LGL	77	n	47.67	0.11	5.26	0.21	n	1.09	n	y
345	ZMH	77	n	44.23	0.15	6.43	0.2	n	1.28	n	n
346	LJK	71	n	33.77	0.14	4.59	0.14	n	0.66	y	n
347	HXP	58	n	45.67	0.22	9.96	0.1	n	0.96	n	n
348	XYS	59	y	30.66	0.29	8.97	0.11	y	0.95	n	y
349	ZFZ	59	n	55.03	0.16	8.57	0.16	n	1.38	y	n
350	QX	70	n	62.92	0.14	8.99	0.3	n	2.73	n	n
351	ZHW	72	n	59.2	0.14	8.06	0.17	n	1.37	y	n
352	WHZ	73	n	43.24	0.2	8.63	0.2	n	1.69	n	n
353	LMY	57	n	58.34	0.11	6.39	0.16	n	1.03	y	n
354	ZB	73	n	34.32	0.19	6.4	0.18	n	1.12	n	n
355	DYG	51	n	46.56	0.18	8.58	0.15	n	1.32	y	n
356	ZBD	65	n	54.02	0.13	7.22	0.2	n	1.44	n	n
357	YDN	76	n	28.86	0.24	6.95	0.1	y	0.69	y	y
358	FHF	74	n	22.13	0.28	6.17	0.22	n	1.33	y	n
359	LAT	61	n	50.86	0.19	9.71	0.07	y	0.69	y	n
360	WRX	73	n	38.33	0.23	8.64	0.1	n	0.87	n	y
361	ZLJ	72	y	52.24	0.08	4.02	0.17	y	0.68	n	n
362	DSB	78	n	32.72	0.25	8.28	0.25	n	2.11	n	n
363	GDL	74	n	61.84	0.14	8.48	0.12	n	1.04	n	n
364	PZZ	77	y	45.86	0.15	7.07	0.09	y	0.67	y	n
365	SHC	77	y	61	0.11	6.93	0.33	y	2.29	n	y
366	WSF	28	y	21.2	0.4	8.41	0.07	n	0.63	n	n
367	LQH	65	n	54.94	0.15	8.38	0.17	n	1.39	y	n
368	ZJX	83	n	52.36	0.1	4.96	0.25	y	1.25	y	n
369	J*G	75	y	87.76	0.11	9.86	0.3	n	2.97	n	y
370	ZQD	77	n	38.37	0.22	8.55	0.11	n	0.91	n	y
371	SYL	59	n	29.88	0.14	4.13	0.13	n	0.52	n	y
372	FZY	70	n	48.22	0.17	8.22	0.12	n	0.99	n	n
373	ZCD	67	n	36.63	0.24	8.7	0.23	n	1.98	n	n
374	DXP	65	y	36.1	0.2	7.15	0.12	n	0.88	n	y
375	ZQ	59	y	45.86	0.15	7.07	0.09	y	0.67	y	n
376	DZP	59	n	36.99	0.22	8.18	0.15	n	1.26	n	n
377	WZQ	58	n	26.65	0.19	5.03	0.12	n	0.6	n	y
378	XYB	76	n	64.64	0.13	8.52	0.26	n	2.23	y	n
379	QGR	64	n	30.43	0.19	5.81	0.06	y	0.33	n	n
380	MY	71	n	34.07	0.25	8.56	0.11	n	0.98	n	n
381	PSJ	78	n	24.33	0.32	7.82	0.1	n	0.82	y	y
382	HBY	58	n	42.13	0.11	4.55	0.16	n	0.74	n	n
383	WCY	50	n	40.68	0.24	9.69	0.09	n	0.92	y	n
384	SMZ	52	n	56.01	0.1	5.39	0.32	n	1.73	n	n
385	WZF	59	y	25.26	0.27	6.91	0.11	n	0.75	n	n
386	LYH	76	n	48.22	0.09	4.38	0	n		n	n
387	JKP	65	n	43.8	0.21	8.97	0.19	n	1.72	n	n
388	ZFN	70	n	34.31	0.21	7.1	0.16	n	1.13	y	n
389	LJB	75	n	30.66	0.32	9.92	0.21	n	2.11	n	y
390	HSJ	50	n	36.36	0.22	8.14	0.04	n	0.3	n	n
391	DXY	56	n	26.73	0.23	6.1	0.13	n	0.79	n	n
392	ZJW	76	n	38.37	0.21	8	0.2	n	1.6	n	n
393	GCS	65	n	61.18	0.07	4.4	0.13	n	0.57	y	n
394	JRR	62	n	31.64	0.31	9.9	0	n		y	n
395	ZCH	64	n	30.59	0.22	6.84	0.31	n	2.15	n	n
396	JXD	76	n	29.12	0.3	8.71	0.14	n	1.25	n	n
397	CHZ	61	n	22.91	0.36	8.3	0.07	n	0.59	y	n
398	GEB	80	y	17.93	0.49	8.8	0.19	n	1.64	y	y
399	ZXL	68	n	40.47	0.18	7.36	0.05	n	0.39	y	n
400	LBT	58	n	31.58	0.24	7.61	0.15	n	1.13	y	n
401	LSX	77	n	35.61	0.26	9.31	0.22	n	2.05	n	n
402	WGL	66	n	40.36	0.12	4.68	0.21	n	0.99	n	n
403	WXQ	68	n	44.48	0.14	6.04	0.21	n	1.24	n	n
404	ZGC	73	n	37.08	0.26	9.72	0.19	n	1.84	n	n
405	QBC	74	n	32.26	0.16	5.27	0.2	n	1.04	y	y
406	TKQ	67	y	48.16	0.11	5.31	0.18	n	0.96	y	y
407	XYS	76	n	72.45	0.12	8.5	0.02	n	0.16	n	n
408	WXL	59	n	33.59	0.18	6.17	0.1	n	0.63	n	n
409	SLQ	68	n	41.1	0.11	4.5	0.18	n	0.79	n	n
410	MYT	72	y	51.89	0.13	6.84	0.09	n	0.6	n	n
411	LZB	75	n	46.51	0.19	8.86	0.17	n	1.51	n	n
412	ZYB	74	y	35.59	0.23	8.28	0.13	n	1.06	n	y
413	MRZ	78	n	29.12	0.28	8.01	0.08	y	0.61	n	y
414	LM	68	y	34.68	0.26	9.11	0.07	n	0.65	n	y
415	XJ	71	y	40.77	0.21	8.56	0.14	n	1.24	n	n
416	SJY	63	n	40.74	0.21	8.5	0	n		n	n
417	ZXL	78	n	42.04	0.19	8.01	0.13	n	1.05	n	n
418	JXM	68	y	45.25	0.12	5.54	0.01	n	0.04	n	n
419	ZZL	54	y	32.74	0.28	9.27	0.07	n	0.67	y	y
420	SRL	73	n	25.16	0.37	9.18	0.15	y	1.42	n	y
421	ZQY	65	n	26.34	0.22	5.78	0.08	n	0.48	n	n
422	MCS	70	y	54.51	0.13	7.18	0.17	n	1.19	y	n
423	YYG	74	n	51.98	0.14	7.37	0.18	n	1.36	n	n
424	ZZH	69	n	27.71	0.18	4.9	0.13	n	0.63	n	n
425	PHA	72	y	48.35	0.11	5.34	0.27	n	1.42	n	n
426	TK	70	y	39.1	0.18	6.87	0.18	n	1.25	y	n
427	WRR	57	y	34.9	0.2	7.03	0.09	n	0.64	n	y
428	HHC	67	n	40.11	0.22	8.7	0.14	n	1.24	n	n
429	PRS	70	n	33.2	0.21	7.09	0.14	n	1	n	n
430	LSN	58	n	46.66	0.11	5.31	0.12	n	0.62	n	y
431	DG	62	n	36.28	0.2	7.3	0.11	n	0.81	n	y
432	DLR	62	n	41.79	0.22	9.07	0.05	n	0.48	n	y
433	ZBH	52	n	32.72	0.3	9.8	0.16	n	1.6	n	n
434	DGX	74	y	49.75	0.19	9.39	0.14	n	1.27	y	y
435	GGZ	75	y	44.78	0.21	9.56	0.14	n	1.31	n	y
436		71	y	26.96	0.26	7.09	0.08	n	0.55	n	y
